# Supplementary material for: Altered Gut Microbiome Composition in Dogs with Hyperadrenocorticism: Key Bacterial Genera Analysis
Source: Animals (Basel). 2024 Oct 7;14(19):2883. doi: 10.3390/ani14192883 (PMC11476382; doi:10.3390/ani14192883)
Supplement: Supplementary file 1 [file animals-14-02883-s001.zip]

Archive with 1 entries (1 files):
- animals-3200921-supplementary.docx
